# Supplementary material for: Relative Nuclease Resistance of a DNA Aptamer Covalently Conjugated to a Target Protein
Source: Int J Mol Sci. 2022 Jul 14;23(14):7778. doi: 10.3390/ijms23147778 (PMC9319527; doi:10.3390/ijms23147778)
Supplement: Supplementary file 1 [file ijms-23-07778-s001.zip]

Archive with 1 entries (1 files):
- ijms-1785233-supplementary.pdf
